# Supplementary material for: Comparative analysis of metals, pesticides, mycotoxins, microbial contaminants and THC potency in illegal and regulated cannabis inflorescences in Canada
Source: J Cannabis Res. 2026 Feb 23;8:48. doi: 10.1186/s42238-026-00414-y (PMC13045130; doi:10.1186/s42238-026-00414-y)
Supplement: Supplementary file 2 — Supplementary Material 2. [file 42238_2026_414_MOESM2_ESM.csv]

Class pair	Legal median ? (detect)	Legal IQR ?	Legal sig ?	Legal pairs ?	Illicit median ? (detect)	Illicit IQR ?	Illicit sig ?	Illicit pairs ?	Legal median ?(conc, n ? 5)	Legal IQR ?	Legal sig ?	Legal pairs ?	Illicit median ?(conc, n ? 5)	Illicit IQR ?	Illicit sig ?	Illicit pairs ?	Legal dCor (two-part)	p_dCor_x	Legal q(dCor)	Illicit dCor (two-part)	p_dCor_y	Illicit q(dCor)
Metals - Mycotoxins			0	26	-0.041666667	0.11279613328468874	0	26			0	0			0	0				0.14941703593522118	0.8622754491017964	0.9441117764471058
Metals - Microbial	-0.015064675	0.1929351546945552	0	65	0.013041704	0.2284681993362026	0	65	0.41039134083406165	0.5642880936468349	1	2	-0.122947076	0.38500350289427704	0	20	0.22290904613885093	0.25349301397205587	0.3802395209580838	0.22380674989855898	0.3972055888223553	0.9441117764471058
Metals - Pesticides	0.052543294372925854	0.32009727232849133	0	338	-0.034380708	0.22680122192730762	0	338			0	0	-0.057977104	0.46128950302213895	0	61	0.3564345367987141	0.017964071856287425	0.053892216	0.2529517519271917	0.9441117764471058	0.9441117764471058
Mycotoxins - Microbial			0	10	-0.05273476	0.1432268695956708	0	10			0	0			0	0				0.09852695	0.78243513	0.9441117764471058
Mycotoxins - Pesticides			0	52	-0.029160592	0.038880789567986955	0	52			0	0			0	0				0.21589902125657448	0.5409181636726547	0.9441117764471058
Microbial - Pesticides	-0.041855636	0.011526822430482517	0	130	0.093521953	0.21858290986469503	0	130			0	0	0.072074997	0.5892517486765698	0	17	0.067894636	1	1	0.19863935355761575	0.844311377	0.9441117764471058
